# Supplementary material for: Methyl vinyl ketone impairs spatial memory and activates hippocampal glial cells in mice
Source: PLoS One. 2023 Aug 31;18(8):e0289714. doi: 10.1371/journal.pone.0289714 (PMC10470879; doi:10.1371/journal.pone.0289714)
Supplement: S1 File — (XLSX) [file pone.0289714.s001.xlsx]

## Sheet: Figure1
	C							D		Chnages in body weight (%)						E	Locomotion (m)
			Dead or Alive			Survival rate (%)				1	3	5	7	9			Saline	MVK1	MVK10
	Saline	animal 1	Alive		Saline	100		Saline	animal 1	1	1.08	1.08	1.08	1.075		animal 1	50.3986	44.5486	27.2769
		animal 2	Alive		MVK1	100			animal 2	1	1.00943	1.00943	0.995283	1.0283		animal 2	45.5643	36.9041	34.4302
		animal 3	Alive		MVK10	100			animal 3	1	1.02844	1.01422	1.02844	1.02844		animal 3	45.7317	47.5581	33.0771
		animal 4	Alive		MVK100	0			animal 4	1	1	1.0396	1.07426	1.06931		animal 4	48.9506	38.7435	49.9726
		animal 5	Alive						animal 5	1	0.968889	0.991111	0.991111	1.03111		animal 5	44.3139	37.7507	33.9094
	MVK1	animal 1	Alive					Mean		1	1.01735	1.02687	1.03382	1.04643		Mean	46.9918	41.101	35.7332
		animal 2	Alive					SEM		0	0.0183849	0.0153749	0.0188493	0.0105515		SEM	1.14542	2.09733	3.78383
		animal 3	Alive
		animal 4	Alive							1	3	5	7	9
		animal 5	Alive					MVK1	animal 1	1	1.06	0.925	1.065	1.095
	MVK10	animal 1	Alive						animal 2	1	1	1	1	1.05
		animal 2	Alive						animal 3	1	1	1	1	1.075
		animal 3	Alive						animal 4	1	1.125	1.11	1.15	1.095
		animal 4	Alive						animal 5	1	0.926606	0.926606	0.972477	0.798165
		animal 5	Alive					Mean		1	1.02232	0.992321	1.0375	1.02263
	MVK100	animal 1	Dead					SEM		0	0.033257	0.0337764	0.0319789	0.0567235
		animal 2	Dead
		animal 3	Dead
										1	3	5	7	9
								MVK10	animal 1	1	0.986047	0.939535	0.930233	0.939535
									animal 2	1	0.961905	0.952381	0.952381	0.952381
									animal 3	1	0.945	0.92	0.99	0.99
									animal 4	1	1.00952	0.961905	1	1.01905
									animal 5	1	1.01	1	1	0.95
								Mean		1	0.982495	0.954764	0.974523	0.970193
								SEM		0	0.0129026	0.0133106	0.0141237	0.0149065

## Sheet: Figure2
	C	Time exploring the objects (sec)				D	Discrimination score				E	Time exploring the objects (sec)			F	Discrimination score
		Saline	MVK1	MVK10			Saline	MVK1	MVK10			Saline	MVK1			Saline	MVK1
	animal 1	26.46	56.37	19.08		animal 1	-0.23507	-0.09952	-0.00524		animal 1	26.38	34.74		animal 1	0.138345	-0.23323
	animal 2	32.5	35.82	28.68		animal 2	-0.07323	0.144054	-0.10391		animal 2	19.8	29.22		animal 2	0.189699	0.084189
	animal 3	49.04	40.64	11		animal 3	-0.21941	0.250984	0.063636		animal 3	15.87	29.34		animal 3	0.278992	0.081241
	animal 4	40.9	49.38	9.48		animal 4	-0.0313	-0.145	-0.14979		animal 4	16.23	21.04		animal 4	0.269815	-0.03644
	animal 5	57.38	44.89	14.5		animal 5	0.06274	-0.15438	-0.0069		animal 5	18.42	22.57		animal 5	0.402353	0.034411
	Mean	41.256	45.42	16.548		Mean	-0.099254	-0.0007724	-0.0404408		Mean	19.34	27.382		Mean	0.255841	-0.0139658
	SEM	5.55108	3.5417	3.45346		SEM	0.0567541	0.0832178	0.0381979		SEM	1.90174	2.49728		SEM	0.0449317	0.0590004

## Sheet: Figure3
	B	Neuron density (/mm^2)			C	Neuron density (/mm^2)			D	Neuron density (/mm^2)			F	GFAP positive area (%)			G	GFAP positive area (%)
		Saline	MVK1			Saline	MVK1			Saline	MVK1		SO	Saline	MVK1		SO	Saline	MVK1
	animal 1	8163.02	6978.5		animal 1	4851.14	3804.98		animal 1	11185.6	11042.9		animal 1	0.153826	0.0960971		animal 1	0.122615	0.155523
	animal 2	7639.1	6783.31		animal 2	3375.1	5237.81		animal 2	12012.9	11973.3		animal 2	0.0789245	0.148593		animal 2	0.135668	0.186284
	animal 3	7323.32	5705.92		animal 3	5732.01	4109.44		animal 3	12238.9	7660.93		animal 3	0.090852	0.105287		animal 3	0.0969392	0.132175
	animal 4	6797.11	6062.02		animal 4	3975.42	3917.12		animal 4	9572.23	8166.11		animal 4	0.0714255	0.169654		animal 4	0.0880382	0.144979
	animal 5	8088.31	7690.77		animal 5	4402.9	4778.76		animal 5	9834.29	11205.9		animal 5	0.179771	0.205234		animal 5	0.160551	0.152545
	Mean	7602.17	6644.1		Mean	4467.31	4369.62		Mean	10968.8	10009.8		Mean	0.11496	0.144973		Mean	0.120762	0.154301
	SEM	252.797	349.694		SEM	399.113	274.993		SEM	547.161	873.779		SEM	0.0217785	0.02027		SEM	0.0131285	0.00895527
													SR	Saline	MVK1		SR	Saline	MVK1
													animal 1	0.136753	0.0871402		animal 1	0.11672	0.115955
													animal 2	0.0838206	0.135215		animal 2	0.125149	0.178601
													animal 3	0.0903471	0.123927		animal 3	0.0889843	0.1335
													animal 4	0.0703294	0.243089		animal 4	0.07895	0.148632
													animal 5	0.17258	0.217016		animal 5	0.176347	0.138326
													Mean	0.110766	0.161277		Mean	0.11723	0.143003
													SEM	0.0190715	0.0294708		SEM	0.0170602	0.0103506

## Sheet: Figure4
	B	Fluorescent intensity			C	Fluorescent intensity			D	Fluorescent intensity			E	Microglial density(/mm^2)			F	Microglial density(/mm^2)			G	Microglial density(/mm^2)			H	Microglial volume (%)			I	Microglial volume (%)			J	Microglial volume (%)			K	CD68 volime / microglia (%)			L	CD68 volime / microglia (%)			M	CD68 volime / microglia (%)
	SO	Saline	MVK1		SO	Saline	MVK1		ML	Saline	MVK1		SO	Saline	MVK1		SO	Saline	MVK1		ML	Saline	MVK1		SO	Saline	MVK1		SO	Saline	MVK1		ML	Saline	MVK1		SO	Saline	MVK1		SO	Saline	MVK1		ML	Saline	MVK1
	animal 1	679.02	729.2		animal 1	668.59	808.29		animal 1	726.013	758.615		animal 1	107.657	130.303		animal 1	194.132	227.969		animal 1	196.603	178.6		animal 1	0.0909	0.0926		animal 1	0.1015	0.1069		animal 1	0.1106	0.1054		animal 1	0.0454	0.0569		animal 1	0.0576	0.043		animal 1	0.0248	0.0319
	animal 2	730.43	771.81		animal 2	755.14	808.55		animal 2	769.534	814.273		animal 2	138.238	185.293		animal 2	166.725	210.593		animal 2	210.613	284.41		animal 2	0.096	0.0898		animal 2	0.1035	0.0999		animal 2	0.1222	0.1549		animal 2	0.0548	0.0249		animal 2	0.037	0.0194		animal 2	0.0352	0.017
	animal 3	812.23	903.81		animal 3	775.12	889.79		animal 3	843.672	877.451		animal 3	328.556	267.615		animal 3	300.919	231.328		animal 3	222.645	266.981		animal 3	0.1131	0.1065		animal 3	0.1562	0.1072		animal 3	0.1277	0.1422		animal 3	0.0509	0.0341		animal 3	0.0525	0.0244		animal 3	0.0387	0.0184
	animal 4	558.73	1124.11		animal 4	591.65	998.97		animal 4	620.604	991.122		animal 4	218.448	399.85		animal 4	225.657	307.275		animal 4	175.393	284.697		animal 4	0.1021	0.1699		animal 4	0.1121	0.1584		animal 4	0.1037	0.172		animal 4	0.0444	0.0521		animal 4	0.0508	0.0466		animal 4	0.0629	0.0262
	animal 5	989.46	1091.42		animal 5	942.96	1168.66		animal 5	962.055	1143.54		animal 5	307.463	249.324		animal 5	293.191	358.207		animal 5	184.104	272.937		animal 5	0.1535	0.1486		animal 5	0.1373	0.149		animal 5	0.1557	0.1667		animal 5	0.0802	0.0409		animal 5	0.0384	0.0274		animal 5	0.0488	0.0315
	Mean	753.974	924.07		Mean	746.692	934.852		Mean	784.375	917		Mean	220.072	246.477		Mean	236.125	267.074		Mean	197.872	257.525		Mean	0.11112	0.12148		Mean	0.12212	0.12428		Mean	0.12398	0.14824		Mean	0.05514	0.04178		Mean	0.04726	0.03216		Mean	0.04208	0.025
	SEM	71.8123	80.4953		SEM	58.9655	68.1095		SEM	57.2422	68.5628		SEM	44.0128	45.3972		SEM	26.5934	28.2121		SEM	8.58051	20.0215		SEM	0.0112223	0.0160344		SEM	0.0106399	0.0121726		SEM	0.00898184	0.0118773		SEM	0.00654336	0.00583013		SEM	0.00406615	0.00534655		SEM	0.00646525	0.00315325
	SR	Saline	MVK1		SR	Saline	MVK1		Hilus	Saline	MVK1		SR	Saline	MVK1		SR	Saline	MVK1		Hilus	Saline	MVK1		SR	Saline	MVK1		SR	Saline	MVK1		Hilus	Saline	MVK1		SR	Saline	MVK1		SR	Saline	MVK1		Hilus	Saline	MVK1
	animal 1	706.87	780.99		animal 1	623.81	752.78		animal 1	700.68	748.49		animal 1	138.784	145.824		animal 1	124.3	150.227		animal 1	179.155	131.556		animal 1	0.115	0.1155		animal 1	0.0935	0.0948		animal 1	0.0972	0.0866		animal 1	0.025	0.0472		animal 1	0.0412	0.0308		animal 1	0.0524	0.0555
	animal 2	788.73	839.93		animal 2	704.15	797.58		animal 2	729.51	765.98		animal 2	180.529	251.105		animal 2	200.503	100.366		animal 2	190.154	294.37		animal 2	0.1201	0.1407		animal 2	0.1129	0.0731		animal 2	0.0874	0.0829		animal 2	0.0341	0.0218		animal 2	0.037	0.0221		animal 2	0.0663	0.0552
	animal 3	832.92	895.02		animal 3	762.66	827.34		animal 3	841.35	867.97		animal 3	233.316	294.219		animal 3	189.951	254.028		animal 3	273.739	244.489		animal 3	0.1201	0.1221		animal 3	0.1133	0.0947		animal 3	0.0931	0.0995		animal 3	0.0611	0.0667		animal 3	0.0386	0.0201		animal 3	0.0721	0.0631
	animal 4	586.78	1162.4		animal 4	557.04	950.48		animal 4	582.38	988.81		animal 4	127.4	411.242		animal 4	203.522	318.258		animal 4	197.452	246.516		animal 4	0.0783	0.1959		animal 4	0.0953	0.1396		animal 4	0.0718	0.1234		animal 4	0.0723	0.0366		animal 4	0.056	0.0307		animal 4	0.0567	0.0492
	animal 5	1089.67	1181.81		animal 5	904.7	1101.53		animal 5	900.18	1182.02		animal 5	260.649	376.184		animal 5	301.695	378.898		animal 5	341.928	377.457		animal 5	0.1821	0.185		animal 5	0.1754	0.1848		animal 5	0.117	0.1356		animal 5	0.0539	0.0355		animal 5	0.0494	0.0264		animal 5	0.0395	0.0634
	Mean	800.994	972.03		Mean	710.472	885.942		Mean	750.82	910.654		Mean	188.136	295.715		Mean	203.994	240.355		Mean	236.485	258.878		Mean	0.12312	0.15184		Mean	0.11808	0.1174		Mean	0.0933	0.1056		Mean	0.04928	0.04156		Mean	0.04444	0.02602		Mean	0.0574	0.05728
	SEM	83.4417	83.7035		SEM	59.8079	63.0942		SEM	55.6077	80.2488		SEM	25.9631	47.0538		SEM	28.3781	51.5606		SEM	31.1953	39.932		SEM	0.0166908	0.016386		SEM	0.0149305	0.0200302		SEM	0.00732803	0.0103207		SEM	0.00869174	0.00746864		SEM	0.00359299	0.00218298		SEM	0.00566216	0.00268429
	SLM	Saline	MVK1		SLM	Saline	MVK1						SLM	Saline	MVK1		SLM	Saline	MVK1						SLM	Saline	MVK1		SLM	Saline	MVK1						SLM	Saline	MVK1		SLM	Saline	MVK1
	animal 1	701.75	756.66		animal 1	612.75	808.69						animal 1	190.217	272.814		animal 1	307.303	266.935						animal 1	0.1135	0.0943		animal 1	0.1227	0.1191						animal 1	0.0486	0.0721		animal 1	0.0339	0.0549
	animal 2	734.82	810.34		animal 2	759.87	825.16						animal 2	312.149	307.467		animal 2	289.463	311.738						animal 2	0.1336	0.17		animal 2	0.1248	0.1591						animal 2	0.0697	0.0558		animal 2	0.047	0.0301
	animal 3	736.28	878.53		animal 3	839.14	883.73						animal 3	269.584	258.704		animal 3	293.359	304.612						animal 3	0.1303	0.1073		animal 3	0.1271	0.1011						animal 3	0.0428	0.0475		animal 3	0.0425	0.0247
	animal 4	574.01	1026.5		animal 4	605.21	1015.61						animal 4	252.161	346.446		animal 4	248.513	379.142						animal 4	0.1047	0.1299		animal 4	0.1009	0.1214						animal 4	0.0518	0.0334		animal 4	0.043	0.0235
	animal 5	898.5	1060.87		animal 5	1021.85	1216.36						animal 5	302.898	334.077		animal 5	350.387	279.424						animal 5	0.1787	0.2071		animal 5	0.1888	0.1464						animal 5	0.0803	0.0192		animal 5	0.031	0.0283
	Mean	729.072	906.58		Mean	767.764	949.91						Mean	265.402	303.902		Mean	297.805	308.37						Mean	0.13216	0.14172		Mean	0.13286	0.12942						Mean	0.05864	0.0456		Mean	0.03948	0.0323
	SEM	51.7598	59.4606		SEM	77.5144	75.8939						SEM	21.7218	16.9449		SEM	16.3923	19.4793						SEM	0.012794	0.0207935		SEM	0.0147514	0.0103491						SEM	0.00703552	0.00909863		SEM	0.00300922	0.00577408
